# Supplementary material for: Current Evidence of Ergogenic and Post-Exercise Recovery Effects of Dietary Supplementation with Cordyceps militaris in Humans—A Narrative Review
Source: Nutrients. 2026 Feb 27;18(5):781. doi: 10.3390/nu18050781 (PMC12986667; doi:10.3390/nu18050781)
Supplement: Supplementary file 1 [file nutrients-18-00781-s001.zip]

Archive with 1 entries (1 files):
- nutrients-4160048-supplementary.pdf
